# Supplementary material for: Factors Associated with Sarcopenia among Elderly Individuals Residing in Community and Nursing Home Settings: A Systematic Review with a Meta-Analysis
Source: Nutrients. 2023 Oct 11;15(20):4335. doi: 10.3390/nu15204335 (PMC10610239; doi:10.3390/nu15204335)
Supplement: Supplementary file 1 [file nutrients-15-04335-s001.zip]

Archive with 1 entries (1 files):
- nutrients-2593114-supplementary.pdf
